# Supplementary material for: Fourteen new species of Oecetis McLachlan, 1877 (Trichoptera: Leptoceridae) from the Neotropical region
Source: PeerJ. 2017 Aug 30;5:e3753. doi: 10.7717/peerj.3753 (PMC5581534; doi:10.7717/peerj.3753)
Supplement: Supplemental Information 1 — KML file containing the distribution data of the 14 new species of Oecetis to be opened in Google Earth. [file peerj-05-3753-s001.zip]

Archive with 1 entries (1 files):
- Supp_mat_Oecetis distribution.kml
