# Supplementary material for: Fourteen new species of Oecetis McLachlan, 1877 (Trichoptera: Leptoceridae) from the Neotropical region
Source: PeerJ. 2017 Aug 30;5:e3753. doi: 10.7717/peerj.3753 (PMC5581534; doi:10.7717/peerj.3753)
Supplement: Supplemental Information 1 — KML file containing the distribution data of the 14 new species of Oecetis to be opened in Google Earth. [file peerj-05-3753-s001.zip › Supp_mat_Oecetis distribution.kml]

<?xml version="1.0" encoding="UTF-8"?> <kml xmlns="http://www.opengis.net/kml/2.2"      xmlns:gx="http://www.google.com/kml/ext/2.2"> <Document><name><![CDATA[Distrib_Oecetis_species_v2]]></name><Snippet maxLines='1'>Earth Point Excel To KML</Snippet><open>1</open><Style><IconStyle><Icon></Icon></IconStyle><BalloonStyle><text><![CDATA[$[description]]]></text></BalloonStyle></Style><description><![CDATA[<style type='text/css'>*{font-family:Verdana,Arial,Helvetica,Sans-Serif;}</style><table style="width: 300px;"><tr><td style="vertical-align: top;">Source</td><td style="width: 100%;">Distrib_Oecetis_species_v2.xlsx</td></tr><tr><td>DateTime</td><td>2017-07-10 18:07:07 UTC <br/></td></tr></table><br/>&copy;2017 Earth Point<br/><a target='_blank' href='http://www.earthpoint.us'>www.earthpoint.us</a><br/><br/>For illustration only.&nbsp; User to verify all information. ]]></description><StyleMap id="Sheet1Map1"><Pair><key>normal</key><styleUrl>#NormalSheet1Map1</styleUrl></Pair><Pair><key>highlight</key><styleUrl>#HighlightSheet1Map1</styleUrl></Pair></StyleMap><Style id="NormalSheet1Map1"><IconStyle><scale>1</scale><Icon><href>http://www.earthpoint.us/Dots/GoogleEarth/pushpin/ylw-pushpin.png</href></Icon><hotSpot x="20" y="2" xunits="pixels" yunits="pixels" /></IconStyle><LabelStyle><color>FFFFFFFF</color><scale>1</scale></LabelStyle><LineStyle><color>FFFF00FF</color><width>2</width></LineStyle><PolyStyle><fill>0</fill><outline>1</outline><color>00FF00FF</color></PolyStyle><BalloonStyle><text><![CDATA[$[description]]]></text></BalloonStyle></Style><Style id="HighlightSheet1Map1"><IconStyle><scale>1.1</scale><Icon><href>http://www.earthpoint.us/Dots/GoogleEarth/pushpin/ylw-pushpin.png</href></Icon><hotSpot x="20" y="2" xunits="pixels" yunits="pixels" /></IconStyle><LabelStyle><color>FFFFFFFF</color><scale>1.1</scale></LabelStyle><LineStyle><color>FFFF00FF</color><width>3</width></LineStyle><PolyStyle><fill>0</fill><outline>1</outline><color>70FF00FF</color></PolyStyle><BalloonStyle><text><![CDATA[$[description]]]></text></BalloonStyle></Style><StyleMap id="Sheet1Map2"><Pair><key>normal</key><styleUrl>#NormalSheet1Map2</styleUrl></Pair><Pair><key>highlight</key><styleUrl>#HighlightSheet1Map2</styleUrl></Pair></StyleMap><Style id="NormalSheet1Map2"><IconStyle><scale>1</scale><Icon><href>http://www.earthpoint.us/Dots/GoogleEarth/pushpin/blue-pushpin.png</href></Icon><hotSpot x="20" y="2" xunits="pixels" yunits="pixels" /></IconStyle><LabelStyle><color>FFFFFFFF</color><scale>1</scale></LabelStyle><LineStyle><color>FFFF00FF</color><width>2</width></LineStyle><PolyStyle><fill>0</fill><outline>1</outline><color>00FF00FF</color></PolyStyle><BalloonStyle><text><![CDATA[$[description]]]></text></BalloonStyle></Style><Style id="HighlightSheet1Map2"><IconStyle><scale>1.1</scale><Icon><href>http://www.earthpoint.us/Dots/GoogleEarth/pushpin/blue-pushpin.png</href></Icon><hotSpot x="20" y="2" xunits="pixels" yunits="pixels" /></IconStyle><LabelStyle><color>FFFFFFFF</color><scale>1.1</scale></LabelStyle><LineStyle><color>FFFF00FF</color><width>3</width></LineStyle><PolyStyle><fill>0</fill><outline>1</outline><color>70FF00FF</color></PolyStyle><BalloonStyle><text><![CDATA[$[description]]]></text></BalloonStyle></Style><StyleMap id="Sheet1Map3"><Pair><key>normal</key><styleUrl>#NormalSheet1Map3</styleUrl></Pair><Pair><key>highlight</key><styleUrl>#HighlightSheet1Map3</styleUrl></Pair></StyleMap><Style id="NormalSheet1Map3"><IconStyle><scale>1</scale><Icon><href>http://www.earthpoint.us/Dots/GoogleEarth/pushpin/grn-pushpin.png</href></Icon><hotSpot x="20" y="2" xunits="pixels" yunits="pixels" /></IconStyle><LabelStyle><color>FFFFFFFF</color><scale>1</scale></LabelStyle><LineStyle><color>FFFF00FF</color><width>2</width></LineStyle><PolyStyle><fill>0</fill><outline>1</outline><color>00FF00FF</color></PolyStyle><BalloonStyle><text><![CDATA[$[description]]]></text></BalloonStyle></Style><Style id="HighlightSheet1Map3"><IconStyle><scale>1.1</scale><Icon><href>http://www.earthpoint.us/Dots/GoogleEarth/pushpin/grn-pushpin.png</href></Icon><hotSpot x="20" y="2" xunits="pixels" yunits="pixels" /></IconStyle><LabelStyle><color>FFFFFFFF</color><scale>1.1</scale></LabelStyle><LineStyle><color>FFFF00FF</color><width>3</width></LineStyle><PolyStyle><fill>0</fill><outline>1</outline><color>70FF00FF</color></PolyStyle><BalloonStyle><text><![CDATA[$[description]]]></text></BalloonStyle></Style><StyleMap id="Sheet1Map4"><Pair><key>normal</key><styleUrl>#NormalSheet1Map4</styleUrl></Pair><Pair><key>highlight</key><styleUrl>#HighlightSheet1Map4</styleUrl></Pair></StyleMap><Style id="NormalSheet1Map4"><IconStyle><scale>1</scale><Icon><href>http://www.earthpoint.us/Dots/GoogleEarth/pushpin/ltblu-pushpin.png</href></Icon><hotSpot x="20" y="2" xunits="pixels" yunits="pixels" /></IconStyle><LabelStyle><color>FFFFFFFF</color><scale>1</scale></LabelStyle><LineStyle><color>FFFF00FF</color><width>2</width></LineStyle><PolyStyle><fill>0</fill><outline>1</outline><color>00FF00FF</color></PolyStyle><BalloonStyle><text><![CDATA[$[description]]]></text></BalloonStyle></Style><Style id="HighlightSheet1Map4"><IconStyle><scale>1.1</scale><Icon><href>http://www.earthpoint.us/Dots/GoogleEarth/pushpin/ltblu-pushpin.png</href></Icon><hotSpot x="20" y="2" xunits="pixels" yunits="pixels" /></IconStyle><LabelStyle><color>FFFFFFFF</color><scale>1.1</scale></LabelStyle><LineStyle><color>FFFF00FF</color><width>3</width></LineStyle><PolyStyle><fill>0</fill><outline>1</outline><color>70FF00FF</color></PolyStyle><BalloonStyle><text><![CDATA[$[description]]]></text></BalloonStyle></Style><StyleMap id="Sheet1Map5"><Pair><key>normal</key><styleUrl>#NormalSheet1Map5</styleUrl></Pair><Pair><key>highlight</key><styleUrl>#HighlightSheet1Map5</styleUrl></Pair></StyleMap><Style id="NormalSheet1Map5"><IconStyle><scale>1</scale><Icon><href>http://www.earthpoint.us/Dots/GoogleEarth/pushpin/pink-pushpin.png</href></Icon><hotSpot x="20" y="2" xunits="pixels" yunits="pixels" /></IconStyle><LabelStyle><color>FFFFFFFF</color><scale>1</scale></LabelStyle><LineStyle><color>FFFF00FF</color><width>2</width></LineStyle><PolyStyle><fill>0</fill><outline>1</outline><color>00FF00FF</color></PolyStyle><BalloonStyle><text><![CDATA[$[description]]]></text></BalloonStyle></Style><Style id="HighlightSheet1Map5"><IconStyle><scale>1.1</scale><Icon><href>http://www.earthpoint.us/Dots/GoogleEarth/pushpin/pink-pushpin.png</href></Icon><hotSpot x="20" y="2" xunits="pixels" yunits="pixels" /></IconStyle><LabelStyle><color>FFFFFFFF</color><scale>1.1</scale></LabelStyle><LineStyle><color>FFFF00FF</color><width>3</width></LineStyle><PolyStyle><fill>0</fill><outline>1</outline><color>70FF00FF</color></PolyStyle><BalloonStyle><text><![CDATA[$[description]]]></text></BalloonStyle></Style><StyleMap id="Sheet1Map6"><Pair><key>normal</key><styleUrl>#NormalSheet1Map6</styleUrl></Pair><Pair><key>highlight</key><styleUrl>#HighlightSheet1Map6</styleUrl></Pair></StyleMap><Style id="NormalSheet1Map6"><IconStyle><scale>1</scale><Icon><href>http://www.earthpoint.us/Dots/GoogleEarth/pushpin/purple-pushpin.png</href></Icon><hotSpot x="20" y="2" xunits="pixels" yunits="pixels" /></IconStyle><LabelStyle><color>FFFFFFFF</color><scale>1</scale></LabelStyle><LineStyle><color>FFFF00FF</color><width>2</width></LineStyle><PolyStyle><fill>0</fill><outline>1</outline><color>00FF00FF</color></PolyStyle><BalloonStyle><text><![CDATA[$[description]]]></text></BalloonStyle></Style><Style id="HighlightSheet1Map6"><IconStyle><scale>1.1</scale><Icon><href>http://www.earthpoint.us/Dots/GoogleEarth/pushpin/purple-pushpin.png</href></Icon><hotSpot x="20" y="2" xunits="pixels" yunits="pixels" /></IconStyle><LabelStyle><color>FFFFFFFF</color><scale>1.1</scale></LabelStyle><LineStyle><color>FFFF00FF</color><width>3</width></LineStyle><PolyStyle><fill>0</fill><outline>1</outline><color>70FF00FF</color></PolyStyle><BalloonStyle><text><![CDATA[$[description]]]></text></BalloonStyle></Style><StyleMap id="Sheet1Map7"><Pair><key>normal</key><styleUrl>#NormalSheet1Map7</styleUrl></Pair><Pair><key>highlight</key><styleUrl>#HighlightSheet1Map7</styleUrl></Pair></StyleMap><Style id="NormalSheet1Map7"><IconStyle><scale>1</scale><Icon><href>http://www.earthpoint.us/Dots/GoogleEarth/pushpin/red-pushpin.png</href></Icon><hotSpot x="20" y="2" xunits="pixels" yunits="pixels" /></IconStyle><LabelStyle><color>FFFFFFFF</color><scale>1</scale></LabelStyle><LineStyle><color>FFFF00FF</color><width>2</width></LineStyle><PolyStyle><fill>0</fill><outline>1</outline><color>00FF00FF</color></PolyStyle><BalloonStyle><text><![CDATA[$[description]]]></text></BalloonStyle></Style><Style id="HighlightSheet1Map7"><IconStyle><scale>1.1</scale><Icon><href>http://www.earthpoint.us/Dots/GoogleEarth/pushpin/red-pushpin.png</href></Icon><hotSpot x="20" y="2" xunits="pixels" yunits="pixels" /></IconStyle><LabelStyle><color>FFFFFFFF</color><scale>1.1</scale></LabelStyle><LineStyle><color>FFFF00FF</color><width>3</width></LineStyle><PolyStyle><fill>0</fill><outline>1</outline><color>70FF00FF</color></PolyStyle><BalloonStyle><text><![CDATA[$[description]]]></text></BalloonStyle></Style><StyleMap id="Sheet1Map8"><Pair><key>normal</key><styleUrl>#NormalSheet1Map8</styleUrl></Pair><Pair><key>highlight</key><styleUrl>#HighlightSheet1Map8</styleUrl></Pair></StyleMap><Style id="NormalSheet1Map8"><IconStyle><scale>1</scale><Icon><href>http://www.earthpoint.us/Dots/GoogleEarth/pushpin/wht-pushpin.png</href></Icon><hotSpot x="20" y="2" xunits="pixels" yunits="pixels" /></IconStyle><LabelStyle><color>FFFFFFFF</color><scale>1</scale></LabelStyle><LineStyle><color>FFFF00FF</color><width>2</width></LineStyle><PolyStyle><fill>0</fill><outline>1</outline><color>00FF00FF</color></PolyStyle><BalloonStyle><text><![CDATA[$[description]]]></text></BalloonStyle></Style><Style id="HighlightSheet1Map8"><IconStyle><scale>1.1</scale><Icon><href>http://www.earthpoint.us/Dots/GoogleEarth/pushpin/wht-pushpin.png</href></Icon><hotSpot x="20" y="2" xunits="pixels" yunits="pixels" /></IconStyle><LabelStyle><color>FFFFFFFF</color><scale>1.1</scale></LabelStyle><LineStyle><color>FFFF00FF</color><width>3</width></LineStyle><PolyStyle><fill>0</fill><outline>1</outline><color>70FF00FF</color></PolyStyle><BalloonStyle><text><![CDATA[$[description]]]></text></BalloonStyle></Style><StyleMap id="Sheet1Map9"><Pair><key>normal</key><styleUrl>#NormalSheet1Map9</styleUrl></Pair><Pair><key>highlight</key><styleUrl>#HighlightSheet1Map9</styleUrl></Pair></StyleMap><Style id="NormalSheet1Map9"><IconStyle><scale>1</scale><Icon><href>http://www.earthpoint.us/Dots/GoogleEarth/paddle/blu-blank.png</href></Icon><hotSpot x="32" y="1" xunits="pixels" yunits="pixels" /></IconStyle><LabelStyle><color>FFFFFFFF</color><scale>1</scale></LabelStyle><LineStyle><color>FFFF00FF</color><width>2</width></LineStyle><PolyStyle><fill>0</fill><outline>1</outline><color>00FF00FF</color></PolyStyle><BalloonStyle><text><![CDATA[$[description]]]></text></BalloonStyle></Style><Style id="HighlightSheet1Map9"><IconStyle><scale>1.1</scale><Icon><href>http://www.earthpoint.us/Dots/GoogleEarth/paddle/blu-blank.png</href></Icon><hotSpot x="32" y="1" xunits="pixels" yunits="pixels" /></IconStyle><LabelStyle><color>FFFFFFFF</color><scale>1.1</scale></LabelStyle><LineStyle><color>FFFF00FF</color><width>3</width></LineStyle><PolyStyle><fill>0</fill><outline>1</outline><color>70FF00FF</color></PolyStyle><BalloonStyle><text><![CDATA[$[description]]]></text></BalloonStyle></Style><StyleMap id="Sheet1Map10"><Pair><key>normal</key><styleUrl>#NormalSheet1Map10</styleUrl></Pair><Pair><key>highlight</key><styleUrl>#HighlightSheet1Map10</styleUrl></Pair></StyleMap><Style id="NormalSheet1Map10"><IconStyle><scale>1</scale><Icon><href>http://www.earthpoint.us/Dots/GoogleEarth/paddle/grn-blank.png</href></Icon><hotSpot x="32" y="1" xunits="pixels" yunits="pixels" /></IconStyle><LabelStyle><color>FFFFFFFF</color><scale>1</scale></LabelStyle><LineStyle><color>FFFF00FF</color><width>2</width></LineStyle><PolyStyle><fill>0</fill><outline>1</outline><color>00FF00FF</color></PolyStyle><BalloonStyle><text><![CDATA[$[description]]]></text></BalloonStyle></Style><Style id="HighlightSheet1Map10"><IconStyle><scale>1.1</scale><Icon><href>http://www.earthpoint.us/Dots/GoogleEarth/paddle/grn-blank.png</href></Icon><hotSpot x="32" y="1" xunits="pixels" yunits="pixels" /></IconStyle><LabelStyle><color>FFFFFFFF</color><scale>1.1</scale></LabelStyle><LineStyle><color>FFFF00FF</color><width>3</width></LineStyle><PolyStyle><fill>0</fill><outline>1</outline><color>70FF00FF</color></PolyStyle><BalloonStyle><text><![CDATA[$[description]]]></text></BalloonStyle></Style><StyleMap id="Sheet1Map11"><Pair><key>normal</key><styleUrl>#NormalSheet1Map11</styleUrl></Pair><Pair><key>highlight</key><styleUrl>#HighlightSheet1Map11</styleUrl></Pair></StyleMap><Style id="NormalSheet1Map11"><IconStyle><scale>1</scale><Icon><href>http://www.earthpoint.us/Dots/GoogleEarth/paddle/pink-blank.png</href></Icon><hotSpot x="32" y="1" xunits="pixels" yunits="pixels" /></IconStyle><LabelStyle><color>FFFFFFFF</color><scale>1</scale></LabelStyle><LineStyle><color>FFFF00FF</color><width>2</width></LineStyle><PolyStyle><fill>0</fill><outline>1</outline><color>00FF00FF</color></PolyStyle><BalloonStyle><text><![CDATA[$[description]]]></text></BalloonStyle></Style><Style id="HighlightSheet1Map11"><IconStyle><scale>1.1</scale><Icon><href>http://www.earthpoint.us/Dots/GoogleEarth/paddle/pink-blank.png</href></Icon><hotSpot x="32" y="1" xunits="pixels" yunits="pixels" /></IconStyle><LabelStyle><color>FFFFFFFF</color><scale>1.1</scale></LabelStyle><LineStyle><color>FFFF00FF</color><width>3</width></LineStyle><PolyStyle><fill>0</fill><outline>1</outline><color>70FF00FF</color></PolyStyle><BalloonStyle><text><![CDATA[$[description]]]></text></BalloonStyle></Style><StyleMap id="Sheet1Map12"><Pair><key>normal</key><styleUrl>#NormalSheet1Map12</styleUrl></Pair><Pair><key>highlight</key><styleUrl>#HighlightSheet1Map12</styleUrl></Pair></StyleMap><Style id="NormalSheet1Map12"><IconStyle><scale>1</scale><Icon><href>http://www.earthpoint.us/Dots/GoogleEarth/paddle/ylw-blank.png</href></Icon><hotSpot x="32" y="1" xunits="pixels" yunits="pixels" /></IconStyle><LabelStyle><color>FFFFFFFF</color><scale>1</scale></LabelStyle><LineStyle><color>FFFF00FF</color><width>2</width></LineStyle><PolyStyle><fill>0</fill><outline>1</outline><color>00FF00FF</color></PolyStyle><BalloonStyle><text><![CDATA[$[description]]]></text></BalloonStyle></Style><Style id="HighlightSheet1Map12"><IconStyle><scale>1.1</scale><Icon><href>http://www.earthpoint.us/Dots/GoogleEarth/paddle/ylw-blank.png</href></Icon><hotSpot x="32" y="1" xunits="pixels" yunits="pixels" /></IconStyle><LabelStyle><color>FFFFFFFF</color><scale>1.1</scale></LabelStyle><LineStyle><color>FFFF00FF</color><width>3</width></LineStyle><PolyStyle><fill>0</fill><outline>1</outline><color>70FF00FF</color></PolyStyle><BalloonStyle><text><![CDATA[$[description]]]></text></BalloonStyle></Style><StyleMap id="Sheet1Map13"><Pair><key>normal</key><styleUrl>#NormalSheet1Map13</styleUrl></Pair><Pair><key>highlight</key><styleUrl>#HighlightSheet1Map13</styleUrl></Pair></StyleMap><Style id="NormalSheet1Map13"><IconStyle><scale>1</scale><Icon><href>http://www.earthpoint.us/Dots/GoogleEarth/paddle/wht-blank.png</href></Icon><hotSpot x="32" y="1" xunits="pixels" yunits="pixels" /></IconStyle><LabelStyle><color>FFFFFFFF</color><scale>1</scale></LabelStyle><LineStyle><color>FFFF00FF</color><width>2</width></LineStyle><PolyStyle><fill>0</fill><outline>1</outline><color>00FF00FF</color></PolyStyle><BalloonStyle><text><![CDATA[$[description]]]></text></BalloonStyle></Style><Style id="HighlightSheet1Map13"><IconStyle><scale>1.1</scale><Icon><href>http://www.earthpoint.us/Dots/GoogleEarth/paddle/wht-blank.png</href></Icon><hotSpot x="32" y="1" xunits="pixels" yunits="pixels" /></IconStyle><LabelStyle><color>FFFFFFFF</color><scale>1.1</scale></LabelStyle><LineStyle><color>FFFF00FF</color><width>3</width></LineStyle><PolyStyle><fill>0</fill><outline>1</outline><color>70FF00FF</color></PolyStyle><BalloonStyle><text><![CDATA[$[description]]]></text></BalloonStyle></Style><StyleMap id="Sheet1Map14"><Pair><key>normal</key><styleUrl>#NormalSheet1Map14</styleUrl></Pair><Pair><key>highlight</key><styleUrl>#HighlightSheet1Map14</styleUrl></Pair></StyleMap><Style id="NormalSheet1Map14"><IconStyle><scale>1</scale><Icon><href>http://www.earthpoint.us/Dots/GoogleEarth/paddle/purple-blank.png</href></Icon><hotSpot x="32" y="1" xunits="pixels" yunits="pixels" /></IconStyle><LabelStyle><color>FFFFFFFF</color><scale>1</scale></LabelStyle><LineStyle><color>FFFF00FF</color><width>2</width></LineStyle><PolyStyle><fill>0</fill><outline>1</outline><color>00FF00FF</color></PolyStyle><BalloonStyle><text><![CDATA[$[description]]]></text></BalloonStyle></Style><Style id="HighlightSheet1Map14"><IconStyle><scale>1.1</scale><Icon><href>http://www.earthpoint.us/Dots/GoogleEarth/paddle/purple-blank.png</href></Icon><hotSpot x="32" y="1" xunits="pixels" yunits="pixels" /></IconStyle><LabelStyle><color>FFFFFFFF</color><scale>1.1</scale></LabelStyle><LineStyle><color>FFFF00FF</color><width>3</width></LineStyle><PolyStyle><fill>0</fill><outline>1</outline><color>70FF00FF</color></PolyStyle><BalloonStyle><text><![CDATA[$[description]]]></text></BalloonStyle></Style><Folder><name><![CDATA[Plan1]]></name><visibility>1</visibility><open>0</open><Placemark><name><![CDATA[Oecetis acuticlasper]]></name><Snippet maxLines='0'></Snippet><styleUrl>#Sheet1Map1</styleUrl><ExtendedData></ExtendedData><LookAt><longitude>-46.3</longitude><latitude>-18.5166666666667</latitude><range>1000</range><altitudeMode>relativeToGround</altitudeMode><tilt>0</tilt><heading>0</heading></LookAt><Point><altitudeMode>clampToGround</altitudeMode><extrude>0</extrude><coordinates>-46.3,-18.5166666666667,0</coordinates></Point></Placemark><Placemark><name><![CDATA[Oecetis acuticlasper]]></name><Snippet maxLines='0'></Snippet><styleUrl>#Sheet1Map1</styleUrl><ExtendedData></ExtendedData><LookAt><longitude>-42.5727777777778</longitude><latitude>-22.2169444444444</latitude><range>1000</range><altitudeMode>relativeToGround</altitudeMode><tilt>0</tilt><heading>0</heading></LookAt><Point><altitudeMode>clampToGround</altitudeMode><extrude>0</extrude><coordinates>-42.5727777777778,-22.2169444444444,0</coordinates></Point></Placemark><Placemark><name><![CDATA[Oecetis flinti]]></name><Snippet maxLines='0'></Snippet><styleUrl>#Sheet1Map2</styleUrl><ExtendedData></ExtendedData><LookAt><longitude>-46.4730833333333</longitude><latitude>-10.3494444444444</latitude><range>1000</range><altitudeMode>relativeToGround</altitudeMode><tilt>0</tilt><heading>0</heading></LookAt><Point><altitudeMode>clampToGround</altitudeMode><extrude>0</extrude><coordinates>-46.4730833333333,-10.3494444444444,0</coordinates></Point></Placemark><Placemark><name><![CDATA[Oecetis carinata]]></name><Snippet maxLines='0'></Snippet><styleUrl>#Sheet1Map3</styleUrl><ExtendedData></ExtendedData><LookAt><longitude>-47.8666666666667</longitude><latitude>-21.9666666666667</latitude><range>1000</range><altitudeMode>relativeToGround</altitudeMode><tilt>0</tilt><heading>0</heading></LookAt><Point><altitudeMode>clampToGround</altitudeMode><extrude>0</extrude><coordinates>-47.8666666666667,-21.9666666666667,0</coordinates></Point></Placemark><Placemark><name><![CDATA[Oecetis carinata]]></name><Snippet maxLines='0'></Snippet><styleUrl>#Sheet1Map3</styleUrl><ExtendedData></ExtendedData><LookAt><longitude>-41.3391666666667</longitude><latitude>-12.9922222222222</latitude><range>1000</range><altitudeMode>relativeToGround</altitudeMode><tilt>0</tilt><heading>0</heading></LookAt><Point><altitudeMode>clampToGround</altitudeMode><extrude>0</extrude><coordinates>-41.3391666666667,-12.9922222222222,0</coordinates></Point></Placemark><Placemark><name><![CDATA[Oecetis cassicoleata]]></name><Snippet maxLines='0'></Snippet><styleUrl>#Sheet1Map4</styleUrl><ExtendedData></ExtendedData><LookAt><longitude>-45.6025</longitude><latitude>-11.8936111111111</latitude><range>1000</range><altitudeMode>relativeToGround</altitudeMode><tilt>0</tilt><heading>0</heading></LookAt><Point><altitudeMode>clampToGround</altitudeMode><extrude>0</extrude><coordinates>-45.6025,-11.8936111111111,0</coordinates></Point></Placemark><Placemark><name><![CDATA[Oecetis bidigitata]]></name><Snippet maxLines='0'></Snippet><styleUrl>#Sheet1Map5</styleUrl><ExtendedData></ExtendedData><LookAt><longitude>-67.6755</longitude><latitude>-14.3484722222222</latitude><range>1000</range><altitudeMode>relativeToGround</altitudeMode><tilt>0</tilt><heading>0</heading></LookAt><Point><altitudeMode>clampToGround</altitudeMode><extrude>0</extrude><coordinates>-67.6755,-14.3484722222222,0</coordinates></Point></Placemark><Placemark><name><![CDATA[Oecetis bidigitata]]></name><Snippet maxLines='0'></Snippet><styleUrl>#Sheet1Map5</styleUrl><ExtendedData></ExtendedData><LookAt><longitude>-67.9063055555556</longitude><latitude>-14.4169444444444</latitude><range>1000</range><altitudeMode>relativeToGround</altitudeMode><tilt>0</tilt><heading>0</heading></LookAt><Point><altitudeMode>clampToGround</altitudeMode><extrude>0</extrude><coordinates>-67.9063055555556,-14.4169444444444,0</coordinates></Point></Placemark><Placemark><name><![CDATA[Oecetis bidigitata]]></name><Snippet maxLines='0'></Snippet><styleUrl>#Sheet1Map5</styleUrl><ExtendedData></ExtendedData><LookAt><longitude>-67.9293611111111</longitude><latitude>-14.4688888888889</latitude><range>1000</range><altitudeMode>relativeToGround</altitudeMode><tilt>0</tilt><heading>0</heading></LookAt><Point><altitudeMode>clampToGround</altitudeMode><extrude>0</extrude><coordinates>-67.9293611111111,-14.4688888888889,0</coordinates></Point></Placemark><Placemark><name><![CDATA[Oecetis quasipunctata]]></name><Snippet maxLines='0'></Snippet><styleUrl>#Sheet1Map6</styleUrl><ExtendedData></ExtendedData><LookAt><longitude>-76.0363888888889</longitude><latitude>2.57666666666667</latitude><range>1000</range><altitudeMode>relativeToGround</altitudeMode><tilt>0</tilt><heading>0</heading></LookAt><Point><altitudeMode>clampToGround</altitudeMode><extrude>0</extrude><coordinates>-76.0363888888889,2.57666666666667,0</coordinates></Point></Placemark><Placemark><name><![CDATA[Oecetis quasipunctata]]></name><Snippet maxLines='0'></Snippet><styleUrl>#Sheet1Map6</styleUrl><ExtendedData></ExtendedData><LookAt><longitude>-76.0433333333333</longitude><latitude>2.58222222222222</latitude><range>1000</range><altitudeMode>relativeToGround</altitudeMode><tilt>0</tilt><heading>0</heading></LookAt><Point><altitudeMode>clampToGround</altitudeMode><extrude>0</extrude><coordinates>-76.0433333333333,2.58222222222222,0</coordinates></Point></Placemark><Placemark><name><![CDATA[Oecetis quasipunctata]]></name><Snippet maxLines='0'></Snippet><styleUrl>#Sheet1Map6</styleUrl><ExtendedData></ExtendedData><LookAt><longitude>-76.0180555555555</longitude><latitude>2.70666666666667</latitude><range>1000</range><altitudeMode>relativeToGround</altitudeMode><tilt>0</tilt><heading>0</heading></LookAt><Point><altitudeMode>clampToGround</altitudeMode><extrude>0</extrude><coordinates>-76.0180555555555,2.70666666666667,0</coordinates></Point></Placemark><Placemark><name><![CDATA[Oecetis quasipunctata]]></name><Snippet maxLines='0'></Snippet><styleUrl>#Sheet1Map6</styleUrl><ExtendedData></ExtendedData><LookAt><longitude>-76.5494444444444</longitude><latitude>2.80888888888889</latitude><range>1000</range><altitudeMode>relativeToGround</altitudeMode><tilt>0</tilt><heading>0</heading></LookAt><Point><altitudeMode>clampToGround</altitudeMode><extrude>0</extrude><coordinates>-76.5494444444444,2.80888888888889,0</coordinates></Point></Placemark><Placemark><name><![CDATA[Oecetis quasipunctata]]></name><Snippet maxLines='0'></Snippet><styleUrl>#Sheet1Map6</styleUrl><ExtendedData></ExtendedData><LookAt><longitude>-76.1527777777778</longitude><latitude>3.64972222222222</latitude><range>1000</range><altitudeMode>relativeToGround</altitudeMode><tilt>0</tilt><heading>0</heading></LookAt><Point><altitudeMode>clampToGround</altitudeMode><extrude>0</extrude><coordinates>-76.1527777777778,3.64972222222222,0</coordinates></Point></Placemark><Placemark><name><![CDATA[Oecetis quasipunctata]]></name><Snippet maxLines='0'></Snippet><styleUrl>#Sheet1Map6</styleUrl><ExtendedData></ExtendedData><LookAt><longitude>-76.6511111111111</longitude><latitude>3.41833333333333</latitude><range>1000</range><altitudeMode>relativeToGround</altitudeMode><tilt>0</tilt><heading>0</heading></LookAt><Point><altitudeMode>clampToGround</altitudeMode><extrude>0</extrude><coordinates>-76.6511111111111,3.41833333333333,0</coordinates></Point></Placemark><Placemark><name><![CDATA[Oecetis quasipunctata]]></name><Snippet maxLines='0'></Snippet><styleUrl>#Sheet1Map6</styleUrl><ExtendedData></ExtendedData><LookAt><longitude>-75.5566666666667</longitude><latitude>4.64027777777778</latitude><range>1000</range><altitudeMode>relativeToGround</altitudeMode><tilt>0</tilt><heading>0</heading></LookAt><Point><altitudeMode>clampToGround</altitudeMode><extrude>0</extrude><coordinates>-75.5566666666667,4.64027777777778,0</coordinates></Point></Placemark><Placemark><name><![CDATA[Oecetis calori]]></name><Snippet maxLines='0'></Snippet><styleUrl>#Sheet1Map7</styleUrl><ExtendedData></ExtendedData><LookAt><longitude>-44.0235277777778</longitude><latitude>-20.1137222222222</latitude><range>1000</range><altitudeMode>relativeToGround</altitudeMode><tilt>0</tilt><heading>0</heading></LookAt><Point><altitudeMode>clampToGround</altitudeMode><extrude>0</extrude><coordinates>-44.0235277777778,-20.1137222222222,0</coordinates></Point></Placemark><Placemark><name><![CDATA[Oecetis calori]]></name><Snippet maxLines='0'></Snippet><styleUrl>#Sheet1Map7</styleUrl><ExtendedData></ExtendedData><LookAt><longitude>-43.3741944444444</longitude><latitude>-19.88325</latitude><range>1000</range><altitudeMode>relativeToGround</altitudeMode><tilt>0</tilt><heading>0</heading></LookAt><Point><altitudeMode>clampToGround</altitudeMode><extrude>0</extrude><coordinates>-43.3741944444444,-19.88325,0</coordinates></Point></Placemark><Placemark><name><![CDATA[Oecetis hastapulla]]></name><Snippet maxLines='0'></Snippet><styleUrl>#Sheet1Map8</styleUrl><ExtendedData></ExtendedData><LookAt><longitude>-85.497</longitude><latitude>10.9643611111111</latitude><range>1000</range><altitudeMode>relativeToGround</altitudeMode><tilt>0</tilt><heading>0</heading></LookAt><Point><altitudeMode>clampToGround</altitudeMode><extrude>0</extrude><coordinates>-85.497,10.9643611111111,0</coordinates></Point></Placemark><Placemark><name><![CDATA[Oecetis hastapulla]]></name><Snippet maxLines='0'></Snippet><styleUrl>#Sheet1Map8</styleUrl><ExtendedData></ExtendedData><LookAt><longitude>-83.9390277777778</longitude><latitude>10.1601111111111</latitude><range>1000</range><altitudeMode>relativeToGround</altitudeMode><tilt>0</tilt><heading>0</heading></LookAt><Point><altitudeMode>clampToGround</altitudeMode><extrude>0</extrude><coordinates>-83.9390277777778,10.1601111111111,0</coordinates></Point></Placemark><Placemark><name><![CDATA[Oecetis plenuspinosa]]></name><Snippet maxLines='0'></Snippet><styleUrl>#Sheet1Map9</styleUrl><ExtendedData></ExtendedData><LookAt><longitude>-83.56</longitude><latitude>10.23</latitude><range>1000</range><altitudeMode>relativeToGround</altitudeMode><tilt>0</tilt><heading>0</heading></LookAt><Point><altitudeMode>clampToGround</altitudeMode><extrude>0</extrude><coordinates>-83.56,10.23,0</coordinates></Point></Placemark><Placemark><name><![CDATA[Oecetis machaera]]></name><Snippet maxLines='0'></Snippet><styleUrl>#Sheet1Map10</styleUrl><ExtendedData></ExtendedData><LookAt><longitude>-58.5731944444444</longitude><latitude>-3.03825</latitude><range>1000</range><altitudeMode>relativeToGround</altitudeMode><tilt>0</tilt><heading>0</heading></LookAt><Point><altitudeMode>clampToGround</altitudeMode><extrude>0</extrude><coordinates>-58.5731944444444,-3.03825,0</coordinates></Point></Placemark><Placemark><name><![CDATA[Oecetis blahniki]]></name><Snippet maxLines='0'></Snippet><styleUrl>#Sheet1Map11</styleUrl><ExtendedData></ExtendedData><LookAt><longitude>-58.5731944444444</longitude><latitude>-3.03825</latitude><range>1000</range><altitudeMode>relativeToGround</altitudeMode><tilt>0</tilt><heading>0</heading></LookAt><Point><altitudeMode>clampToGround</altitudeMode><extrude>0</extrude><coordinates>-58.5731944444444,-3.03825,0</coordinates></Point></Placemark><Placemark><name><![CDATA[Oecetis gibbosa]]></name><Snippet maxLines='0'></Snippet><styleUrl>#Sheet1Map12</styleUrl><ExtendedData></ExtendedData><LookAt><longitude>-58.7455555555556</longitude><latitude>-3.06005555555556</latitude><range>1000</range><altitudeMode>relativeToGround</altitudeMode><tilt>0</tilt><heading>0</heading></LookAt><Point><altitudeMode>clampToGround</altitudeMode><extrude>0</extrude><coordinates>-58.7455555555556,-3.06005555555556,0</coordinates></Point></Placemark><Placemark><name><![CDATA[Oecetis pertica]]></name><Snippet maxLines='0'></Snippet><styleUrl>#Sheet1Map13</styleUrl><ExtendedData></ExtendedData><LookAt><longitude>-58.7455555555556</longitude><latitude>-3.06005555555556</latitude><range>1000</range><altitudeMode>relativeToGround</altitudeMode><tilt>0</tilt><heading>0</heading></LookAt><Point><altitudeMode>clampToGround</altitudeMode><extrude>0</extrude><coordinates>-58.7455555555556,-3.06005555555556,0</coordinates></Point></Placemark><Placemark><name><![CDATA[Oecetis licina]]></name><Snippet maxLines='0'></Snippet><styleUrl>#Sheet1Map14</styleUrl><ExtendedData></ExtendedData><LookAt><longitude>-58.49635</longitude><latitude>4.27871111111111</latitude><range>1000</range><altitudeMode>relativeToGround</altitudeMode><tilt>0</tilt><heading>0</heading></LookAt><Point><altitudeMode>clampToGround</altitudeMode><extrude>0</extrude><coordinates>-58.49635,4.27871111111111,0</coordinates></Point></Placemark></Folder></Document></kml>
